# Supplementary material for: Functional and Biochemical Characterization of Spermidine Synthase CauSpe3 from Candidozyma auris
Source: Pathogens. 2026 Apr 16;15(4):432. doi: 10.3390/pathogens15040432 (PMC13118584; doi:10.3390/pathogens15040432)
Supplement: Supplementary file 1 [file pathogens-15-00432-s001.zip]

Archive with 1 entries (1 files):
- pathogens-4211608-supplementary.pdf
